# Supplementary material for: MCM5 UFMylation regulates replication origin firing and fork progression
Source: EMBO J. 2025 Sep 12;44(21):6019–50. doi: 10.1038/s44318-025-00562-6 (PMC12583452; doi:10.1038/s44318-025-00562-6)
Supplement: Supplementary file 1 — Table EV1 [file 44318_2025_562_MOESM1_ESM.xlsx]

## Sheet: Table EV1
Table EV1. Oligonucleotides and other sequence-based reagents
Name	Oligonucleotides sequence
siRNA and shRNA
siUFM1	5’-GCGGAUUAUUCCUAGAGAU-3’
siUBA5	5’-CUGAAACGAGAAGGUGUUU-3’
siUFC1	5’-CCAGGAAUGUGCCCAAAUU-3’
siUFL1 1#	5’-GUUCCAACAUCGACAAGCA-3’
siUFL1 2#	5’-CAGGGAGAUUAUCCCUUGA-3’
siMCM5	5’-GGAUCUGGCCAGCUUUGAU-3’
shMCM5 targeting sequence	5’-GCACGGGCTTCACCTTCAAAT-3’
sgRNA for UFL1 KO	Forward primer: CACCGCAACCGCCTAATCTCTTCCC
	Reverse primer: AAACGGGAAGAGATTAGGCGGTTGC
Primers for qPCR
MYC origin	Forward primer: 5’-TACAGACTGGCAGAGAGCAG-3’
	Reverse primer: 5’-ATGTATGCACAGCTATCTGG-3’
LMNB2 origin	Forward primer: 5’-GCGTCACAGCACAACCTGC-3’
	Reverse Primer: 5’-GAGGCAGAACCTAAAATCAAA-3’
