# Supplementary material for: MCM5 UFMylation regulates replication origin firing and fork progression
Source: EMBO J. 2025 Sep 12;44(21):6019–50. doi: 10.1038/s44318-025-00562-6 (PMC12583452; doi:10.1038/s44318-025-00562-6)
Supplement: Supplementary file 3 — Source data Fig. 1 [file 44318_2025_562_MOESM3_ESM.zip]

Archive with 95 entries (85 files):
- Figure 1/
- __MACOSX/._Figure 1
- Figure 1/.DS_Store
- __MACOSX/Figure 1/._.DS_Store
- Figure 1/1F/
- __MACOSX/Figure 1/._1F
- Figure 1/1A/
- __MACOSX/Figure 1/._1A
- Figure 1/1G/
- __MACOSX/Figure 1/._1G
- Figure 1/1B/
- __MACOSX/Figure 1/._1B
- Figure 1/1E/
- __MACOSX/Figure 1/._1E
- Figure 1/1D/
- __MACOSX/Figure 1/._1D
- Figure 1/1C/
- __MACOSX/Figure 1/._1C
- Figure 1/1F/Fiber DKM 2-93.tif
- __MACOSX/Figure 1/1F/._Fiber DKM 2-93.tif
- Figure 1/1F/.DS_Store
- __MACOSX/Figure 1/1F/._.DS_Store
- Figure 1/1F/Quantified data.xlsx
- __MACOSX/Figure 1/1F/._Quantified data.xlsx
- Figure 1/1F/Fiber DMSO.tif
- __MACOSX/Figure 1/1F/._Fiber DMSO.tif
- Figure 1/1A/.DS_Store
- __MACOSX/Figure 1/1A/._.DS_Store
- Figure 1/1A/FACS WT.fcs
- Figure 1/1A/Quantified data.xlsx
- __MACOSX/Figure 1/1A/._Quantified data.xlsx
- Figure 1/1A/FACS UFL1 KO.fcs
- __MACOSX/Figure 1/1A/._FACS UFL1 KO.fcs
- Figure 1/1G/.DS_Store
- __MACOSX/Figure 1/1G/._.DS_Store
- Figure 1/1G/Quantified data.xlsx
- __MACOSX/Figure 1/1G/._Quantified data.xlsx
- Figure 1/1B/FACS DKM 2-93 50╬╝M.fcs
- __MACOSX/Figure 1/1B/._FACS DKM 2-93 50╬╝M.fcs
- Figure 1/1B/.DS_Store
- __MACOSX/Figure 1/1B/._.DS_Store
- Figure 1/1B/FACS DKM 2-93 100╬╝M.fcs
- __MACOSX/Figure 1/1B/._FACS DKM 2-93 100╬╝M.fcs
- Figure 1/1B/FACS CTR.fcs
- __MACOSX/Figure 1/1B/._FACS CTR.fcs
- Figure 1/1B/FACS DKM 2-93 5╬╝M.fcs
- __MACOSX/Figure 1/1B/._FACS DKM 2-93 5╬╝M.fcs
- Figure 1/1B/FACS DKM 2-93 10╬╝M.fcs
- __MACOSX/Figure 1/1B/._FACS DKM 2-93 10╬╝M.fcs
- Figure 1/1B/Quantified data.xlsx
- __MACOSX/Figure 1/1B/._Quantified data.xlsx
- Figure 1/1E/.DS_Store
- __MACOSX/Figure 1/1E/._.DS_Store
- Figure 1/1E/1E Right/
- Figure 1/1E/Quantified data.xlsx
- __MACOSX/Figure 1/1E/._Quantified data.xlsx
- Figure 1/1E/1E Left/
- Figure 1/1D/.DS_Store
- __MACOSX/Figure 1/1D/._.DS_Store
- Figure 1/1D/Fiber siE3.tif
- __MACOSX/Figure 1/1D/._Fiber siE3.tif
- Figure 1/1D/Quantified data.xlsx
- __MACOSX/Figure 1/1D/._Quantified data.xlsx
- Figure 1/1D/Fiber siiNC.tif
- __MACOSX/Figure 1/1D/._Fiber siiNC.tif
- Figure 1/1C/.DS_Store
- __MACOSX/Figure 1/1C/._.DS_Store
- Figure 1/1C/FACS UFL1 KO+DKM.fcs
- __MACOSX/Figure 1/1C/._FACS UFL1 KO+DKM.fcs
- Figure 1/1C/FACS WT.fcs
- __MACOSX/Figure 1/1C/._FACS WT.fcs
- Figure 1/1C/FACS UFL1 KO-NT.fcs
- __MACOSX/Figure 1/1C/._FACS UFL1 KO-NT.fcs
- Figure 1/1C/Quantified data.xlsx
- __MACOSX/Figure 1/1C/._Quantified data.xlsx
- Figure 1/1E/1E Right/.DS_Store
- __MACOSX/Figure 1/1E/1E Right/._.DS_Store
- Figure 1/1E/1E Right/Fiber siUFM1.tif
- __MACOSX/Figure 1/1E/1E Right/._Fiber siUFM1.tif
- Figure 1/1E/1E Right/Fiber siUBA5.tif
- __MACOSX/Figure 1/1E/1E Right/._Fiber siUBA5.tif
- Figure 1/1E/1E Right/Fiber siNC.tif
- __MACOSX/Figure 1/1E/1E Right/._Fiber siNC.tif
- Figure 1/1E/1E Right/Fiber siUFC1.tif
- __MACOSX/Figure 1/1E/1E Right/._Fiber siUFC1.tif
- Figure 1/1E/1E Left/.DS_Store
- __MACOSX/Figure 1/1E/1E Left/._.DS_Store
- Figure 1/1E/1E Left/Fiber siE3.tif
- __MACOSX/Figure 1/1E/1E Left/._Fiber siE3.tif
- Figure 1/1E/1E Left/Fiber siE3+E3.tif
- __MACOSX/Figure 1/1E/1E Left/._Fiber siE3+E3.tif
- Figure 1/1E/1E Left/Fiber siNC.tif
- __MACOSX/Figure 1/1E/1E Left/._Fiber siNC.tif
- Figure 1/1E/1E Left/Fiber siE3+VEC.tif
- __MACOSX/Figure 1/1E/1E Left/._Fiber siE3+VEC.tif
