# Supplementary material for: MCM5 UFMylation regulates replication origin firing and fork progression
Source: EMBO J. 2025 Sep 12;44(21):6019–50. doi: 10.1038/s44318-025-00562-6 (PMC12583452; doi:10.1038/s44318-025-00562-6)
Supplement: Supplementary file 3 — Source data Fig. 1 [file 44318_2025_562_MOESM3_ESM.zip › Figure 1/1F/Quantified data.xlsx]

## Sheet: Sheet1
IdU tract length (μM)
DMSO	DKM2-93
12.4	3.05
8.2	3.4
5.45	1.6
9.75	5.45
11.9	2.65
14	1.8
8.9	4.15
8.55	2.85
16.05	3.35
13.7	2.1
5.9	1.6
17.2	2.6
9.05	2.8
13.3	2.4
10.3	2.2
9.2	2.2
8.7	2.15
12.55	2.45
10.65	1.8
6.9	3.1
5.05	1.65
8.65	2.4
6.55	2.1
18.8	1.8
8.95	4.5
9.3	2.65
6.15	2.1
12.6	2.45
6.6	3.5
7.45	1.85
6.6	3.45
7.15	2.3
11.35	5.1
5.9	2.95
8.75	4.05
8	2.1
7.65	2.4
7.55	3.15
7.35	2.15
5	2.45
9.15	2.85
4.8	2.15
7.55	2.25
5.05	2.7
10.8	1.55
8.25	6.5
7.15	2.85
8.6	1.85
6.05	2.45
7.8	3.85
6.7	4.05
8.65	2.8
6.7	2.3
8.25	1.65
12.55	1.95
11.1	2.95
5.9	1.8
13.4	2.6
12.2	1.3
7.15	1.45
6.95	2.05
6.9	2.7
9.35	2.65
5.6	3.65
3.6	1.8
3.9	1.9
7.5	1.5
10.6	1.5
3.6	3
9.55	1.35
5.05	1.8
8.7	1.8
5.35	4.15
5.45	3.25
6.75	4.6
5.2	7.9
5.9	3.15
3.8	1.05
6.25	1.6
5.65	1.65
8.1	4.15
5.4	1.7
5.65	6.25
5.65	1.5
10.65	3.35
6.05	3.2
8.05	3
4.65	3.2
12.95	2.6
5.7	7
8.65	3.15
6.35	4.95
8.5	4.75
12.35	3
5.45	2.95
10.4	3
5	1.8
10.8	2.05
6.95	1.2
8.35	2
5.25	4.35
6.2	5.4
5.4	2.45
6.3	2.9
6.5	2.35
4.95	1.85
6.3	2.3
3.65	3.3
5.85	3.35
7.05	2.7
6.5	2
3.9	1.55
4.65	3.15
6.05	4
6.7	2.3
4.8	5.4
6.6	2.9
7.8	3.35
6.9	3.3
9.95	2.25
4.65	2.4
6.3	2.75
3.75	3.45
5.15	1.8
6.5	2.8
4.85	2.6
11.25	1.95
9.5	2.4
4.75	2.15
4.9	3.1
5.9	0.8
5.6	1.8
7.75	2.25
5.2	5.4
5.15	1.35
3	2.3
3.95	1.4
3.6	2.85
2.45	2.7
6.3	2.7
4.85	1.5
5.8	5.7
8.15	3.1
3.1	2.7
4.75	1.4
6.2	2.1
4.75	4.6
6.25	1.1
2.9	3.25
5.9	2.7
4.2	2.95
4.3	1.7
4.65	3.7
4.85	1.9
5.7	2.25
6.55	0.75
6.05	1.25
6.3	1.05
7.75	1.25
9	0.55
14.5	1.2
8.95	0.4
12.8	1.15
9.2	0.75
10	0.6
15.2	2.9
17.45	2.6
14.6	0.95
10.6	0.8
9.05	1.2
10.4	5.75
6.65	3.15
8.05	2.45
6.05	2.25
6.85	3.65
8.65	1.05
6.15	1.05
8	2.25
6.95	3
6.5	1.5
8.25	2
7.75	0.9
8.7	0.85
5.4	1.8
5	2.2
8.85	0.9
9.4	1.15
10.65	2
12.85	0.8
0	0.95
6.55	0.95
6.4	1.9
9.05	2.25
8.05	1.8
15.75	0.8
8.15	1.3
8.4	1.95
9.75	0.8
8.25	1.3
7.2	1.25
6.6	1.3
7.2	3.3
7.2	1.3
7.05	1.6
9	1.1
8.25	2.5
13.35	1.1
7.3	1.15
5.4	0.9
6.6	0.7
8.75	1.25
6.9	2.7
8.45	1.35
6.45	1.35
6.6	1.75
8	1.5
6.5	1.4
8	2.6
7.05	2.6
5.9	2.15
9.25	1.4
9.55	1.85
0	1.8
9.85	1.2
8.05	0.8
9.2	2.5
11.3	2.15
9.6	2.2
7.7	1.75
15.05	2
5.1	1.9
11.55	1.8
12.35	4.15
6.3	2.55
10	1.4
13.2	1.55
10.45	2.5
7.3	3.6
4.8	2.15
5.3	1.85
6.25	3.15
8.1	2.4
5.7	1.5
6.4	1.95
8.6	6.85
8	1.95
5.65	2.45
10.8	4.4
9.15	3.95
11.5	2.05
9.85	1.6
10.05	1.45
7.2	3.05
8.5	4.55
9.6
9.6
4.25
8
10.5
8.45
7.2
8.15
8.65
6.05
10.05
9.85
11.15
6.9
6
6.4
7
10.05
7
9.3
18.8
8.4
10.05
8.75
7.35
6
5.9
7.95
6.65
5.2
6.9
8.9
8.4
4.25
9.1
8.8
8.1
8.25
7
9.7
7.35
5.25
9.6
7.6
8.9
8.25
8.45
9.45
8.45
7.45
8.75
7
8.25
7.6
10.4
6.95
5.85
8.3
6.65
4.7
6.1
11.25
5.25
7.15
8
10.25
7.15
8.45
8.6
8.85
5.95
7.75
9.65
8.1
4.4
5.9
6.3
12.75
5.2
4.8
7.6
5.55
7.65
6.45
6.6
8.35
10.1
7.05
8.75
11.75
8.1
7
7.35
8.4
7.9
10.45
8.05
10.05
7.95
7.05
6.05
9.3
7.1
7.8
11.85
13.85
9.6
8.75
11
7
6.7
7.7
9.05
8.85
9.95
6.7
3.7
5.4
5.2
8.7
7.95
8.95
5.35
7.15
6.1
5
6.45
7.35
