# Supplementary material for: MCM5 UFMylation regulates replication origin firing and fork progression
Source: EMBO J. 2025 Sep 12;44(21):6019–50. doi: 10.1038/s44318-025-00562-6 (PMC12583452; doi:10.1038/s44318-025-00562-6)
Supplement: Supplementary file 3 — Source data Fig. 1 [file 44318_2025_562_MOESM3_ESM.zip › Figure 1/1A/Quantified data.xlsx]

## Sheet: Sheet1
	MFI of EdU (x105)
	Replicate 1	Replicate 2	Replicate 3
WT	13.9	13.5	13.1
UFL1-KO	6.81	7.09	6.7
