# Supplementary material for: MCM5 UFMylation regulates replication origin firing and fork progression
Source: EMBO J. 2025 Sep 12;44(21):6019–50. doi: 10.1038/s44318-025-00562-6 (PMC12583452; doi:10.1038/s44318-025-00562-6)
Supplement: Supplementary file 3 — Source data Fig. 1 [file 44318_2025_562_MOESM3_ESM.zip › Figure 1/1G/Quantified data.xlsx]

## Sheet: Sheet1
IdU tract length (μM)
siNC	siUFM1			siUFC1			siUBA5
		HA-UFM1 (WT)	HA-UFM1 (R81C)		MYC-UFC1 (WT)	MYC-UFC1 (T106I)		MYC-UBA5 (WT)	MYC-UBA5 (M57V)	MYC-UBA5 (A260T)	MYC-UBA5 (Q302Ter*)	MYC-UBA5 (R55H)
8.11	3.29333	10.8083	3.818	2.634	7.82	2.52855	3.136	9.326	1.956	3.789	4.567	2.234
11.49	1.98833	8.16167	4.744	2.756	8.575	2.77325	4.025	10.337	2.532	6.254	5.076	2.867
9.19833	2.14	14.2	3.123	4.602	6.742	3.68679	5.741	5.426	3.187	3.66	5.554	3.035
11.415	2.45333	9.6	2.463	3.726	9.436	2.25122	3.201	3.528	2.886	3.724	8.247	5.123
6.82667	3.48667	10.7717	4.821	4.826	8.91	3.68679	3.331	4.568	3.635	4.523	9.162	2.287
10.88	6.00667	9.80833	1.174	3.266	7.584	3.76835	1.978	6.771	5.123	4.321	5.788	3.037
8.87833	3.89	11.3167	4.039	2.651	7.695	4.89396	1.685	8.045	4.031	5.027	6.452	3.331
10.3933	1.90833	7.08333	2.724	4.751	9.465	4.42088	1.569	9.175	4.111	4.775	5.432	3.587
9.70667	3.235	9.19833	2.124	3.164	8.177	3.52365	1.927	9.224	3.756	6.183	4.327	3.089
10.2967	3.045	11.3667	2.915	3.76	7.64	5.23654	2.054	10.136	3.228	4.027	4.441	3.337
12.6267	3.33	14.8867	3.242	3.772	5.671	4.58401	2.145	12.033	3.762	7.124	5.128	4.035
10.89	2.18333	8.895	4.028	2.5	7.667	5.30179	2.197	11.142	4.135	6.028	4.376	2.673
10.065	5.49167	9.36833	1.965	4.875	9.185	6.13377	3.458	8.755	2.556	9.014	4.882	5.137
9.075	3.59833	9.45	2.995	2.917	8.01	1.7292	4.069	9.745	2.012	5.227	5.039	3.478
9.18	3.92333	8.44333	1.71	3.371	6.244	2.69168	4.112	9.131	2.346	4.347	5.552	3.316
10.3633	2.52833	5.40333	4.405	2.909	9.899	2.41436	4.378	10.025	2.789	4.536	5.037	4.057
9.09	4.775	5.26167	3.157	2.489	7.83	3.44209	4.258	8.773	2.944	3.872	5.124	4.103
9.35167	2.38333	7.725	2.142	2.684	6.331	2.43067	2.598	8.623	3.334	5.687	4.237	3.207
11.505	2.94167	8.98833	2.575	3.291	8.556	4.01305	3.158	9.156	3.067	4.325	4.561	3.306
12.1433	4.47333	7.35167	3.579	0.982	8.117	4.73083	3.272	10.123	1.234	4.285	4.434	4.331
10.2733	2.67833	10.8467	2.816	1.882	10.248	4.0783	4.102	7.123	5.663	3.247	2.876	2.237
8.89167	4.00833	10.8017	2.1	2.402	8.142	6.2969	1.958	6.245	2.057	1.952	5.348	2.385
10.7067	4.16	4.64333	3.057	3.909	6.242	4.25775	2.067	5.389	3.773	4.524	4.237	3.346
5.61333	3.85667	8.90167	1.688	5	9.157	5.48124	3.003	9.467	4.125	5.587	6.325	4.347
11.605	1.50833	8.13833	4.43138	2.334	8.903	3.99674	4.156	10.153	5.672	5.521	5.893	5.518
12.4333	3.19	8.16833	3.81575	2.678	9.093	5.59543	5.123	11.024	5.114	5.346	6.452	3.472
10.7267	2.57	10.3467	1.31095	3.194	9.229	5.57912	3.075	10.132	4.031	5.552	6.785	4.524
6.845	3.73333	8.315	3.30303	1.945	8.456	5.33442	4.021	9.487	3.567	5.348	6.446	4.413
7.48333	3.99833	10.9467	4.08271	3.735	7.063	4.06199	3.564	8.352	5.127	6.024	7.034	3.753
7.55333	4.66833	9.31167	4.47737	2.002	6.654	4.77977	3.189	4.256	3.456	5.214	6.529	3.774
8.92667	4.03167	7.89667	3.31932	1.894	7.22	6.34584	3.653	6.664	5.231	5.326	5.927	4.521
7.985	4.68167	7.32	3.86195	2.249	4.239	7.17781	2.476	6.72	4.443	4.928	5.383	5.546
7.87333	4.22167	8.04167	3.67108	1.784	9.723	3.67047	2.289	6.52	4.752	4.992	5.688	3.276
9.09167	4.51	5.37	1.62352	1.81	8.099	6.76998	4.027	6.67	4.953	4.367	5.421	3.371
9.50167	3.55167	7.52167	4.02125	2.992	7.381	2.44698	4.125	6.664	5.087	7.024	5.556	3.564
10.97	3.22667	6.76333	1.78883	1.81	9.505	3.62153	4.432	5.562	4.877	4.034	6.173	3.582
6.64333	1.38	8.39833	4.86531	2.738	7.353	7.56933	3.689	3.785	5.064	4.832	4.326	3.349
9.20667	3.545	5.35833	4.12385	2.159	9.064	1.68026	1.965	8.034	6.175	3.134	5.674	4.027
6.37333	3.355	8.04667	3.43574	2.179	8.365	3.76835	2.945	7.185	5.824	5.234	6.122	4.421
11.005	6.79167	8.48333	4.46111	0.654	8.754	4.77977	3.075	6.924	5.003	4.108	4.778	3.261
8.60667	2.99	9.76167	2.69658	2.42	12.086	5.9217	3.249	7.443	4.257	2.134	6.025	3.337
7.86	4.98667	5.54833	3.32921	3.486	6.464	4.02936	2.068	8.053	3.562	2.087	5.033	3.854
6.37333	6.09333	6.835	2.88079	3.224	9.649	1.32137	3.114	8.243	3.458	4.657	4.952	3.076
7.22667	5.85667	2.82167	4.34401	4.145	10.294	2.62643	4.125	9.024	3.331	5.207	3.334	3.609
7.08333	2.75167	7.44167	4.55829	3.479	10.478	4.66558	5.027	7.982	4.215	3.706	4.776	3.31
7.36	3.78	7.50167	3.26125	2.562	8.415	3.31158	5.112	7.996	3.335	8.024	4.827	3.27
6.47333	2.28	7.26167	2.64875	1.936	7.751	4.04568	3.645	8.034	4.229	4.531	4.883	4.135
6.16333	3.66667	7.965	2.43919	2.906	6.052	1.71289	3.334	8.245	3.087	6.036	5.032	3.075
5.235	3.715	5.095	1.94688	2.369	6.12	2.52855	4.056	8.321	3.114	5.733	5.098	4.068
7.705	3.635	6.74167	2.64073	2.538	7.072	3.23002	4.321	8.112	1.964	2.397	8.034	4.171
7.665	3.575	7.1	2.21155	1.235	11.894	5.00816	5.124	7.993	2.085	4.862	5.622	2.037
7.97167	3.3	7.76833	3.12865	2.105	7.703	5.41599		8.137	3.268	2.945	4.853	1.197
5.26167	3.72	6.50833	5.2213	2.611	6.579	4.64927		8.062	5.034	7.256	7.224	2.431
4.91167	3.27167	8.66167	4.0549	2.069	9.576	5.00816		8.013	6.123	8.112	6.431	3.753
6.335	4.00167	10.665	3.14783	2.355	6.643	5.30179		8.241	5.211	4.138		3.464
7.98667	3.59333	5.65833	4.14201	3.25	12.359	5.13866		5.62	7.054	3.065		2.954
8.76	4.23333	6.60333	3.13344	2.549	7.67	4.68189		6.97	5.137	5.624		4.031
7.94	3.41333	10.395	3.98033	3.691	11.505	2.69168		7.842	5.002
10.9383	2.97333	4.74333	4.96195	2.309	9.417	4.46982		7.875	5.243
6.51333	4.32	9.35667	4.08171	3.93	8.236	2.57749		7.936	5.521
7.68	3.96167	6.17167	4.99287	0.981	8.698	2.54486		7.785	5.432
7.26667	2.615	6.53833	2.5632	1.743	10.66	2.75693		9.103	5.712
7.61	4.06667	9.66	4.84678	1.169	9.624	4.51876
8.36833	4.16333	5.22167	4.17106	2.542	7.124	3.63785
12.2817	4.84		3.73596	2.447	8.475	4.17618
11.6433	1.86833		1.89591	2.895	5.701	4.33932
11.375	1.55		2.90556	2.368	5.788	4.02936
7.71167	4.47833		4.67523	1.263	7.681	2.88744
8.03833	5.835		6.51409	3.268	8.988	3.16476
10.1817	3.62167		3.49154	2.141	8.364	1.41925
6.925	4.71		3.58016	2.077	9.132	1.76183
10.1533	3.75667		4.12068	3.057	4.805	2.56117
10.2067	4.57833		5.8787	2.125	9.374
9.42167	3.675		1.74477	2.499	9.226
11.04	3.95167		3.15529	2.537	6.602
9.63333	3.12167		4.04892	1.893	8.827
6.30333	5.105		4.95875	1.416	6.624
10.4767	2.41667		3.57981	2.914	7.88
8.135	2.065		2.9894	2.982	8.316
7.50667	6.2		5.19705	3.218	6.101
5.62667	3.56333		3.84271	3.553	9.607
8.43667	3.30333		4.1236	1.961	6.284
9.17833	3.63167			3.594	8.198
6.26667	2.785			2.303	6.099
7.78667	3.76667			2.721	7.203
4.13833	4.25833			2.078	7.116
5.27667	1.72167			2.729	5.941
8.66	3.34			2.607	4.549
6.56	3.365			3.78	5.725
7.52667	3.78167			1.936	5.118
6.82667	4.42833			2.63	3.85
	2.48667			4.671	10.315
				2.83	10.324
				2.942	3.629
				1.634	7.58
				2.842	8.254
				3.197	9.984
				6.543	7.306
				5.762	11.706
				6.031	8.402
				8.001	10.643
				9.123	5.071
				5.473	4.406
					6.349
					5.577
					9.946
					11.805
					5.853
					4.043
					8.254
					7.337
					5.276
					7.643
					6.438
					4.328
					8.622
					6.482
					8.93
					3.445
					4.783
					6.8
					7.292
					8.305
					9.986
					8.548
					2.833
					8.306
					9.54
					6.282
					3.62
					7.324
					5.93
					6.998
					6.32
					5.355
					8.754
					6.978
					4.481
					4.856
					5.043
					4.39
					6.421
					9.323
					8.176
					7.057
					7.919
					9.739
					7.297
					7.665
					8.691
					8.116
					4.342
					6.165
					8.884
					7.64
					7.745
					7.674
					3.724
					10.679
					7.639
					9.423
					8.809
					6.798
					11.559
					4.089
					7.83
					9.397
					8.132
