# Supplementary material for: MCM5 UFMylation regulates replication origin firing and fork progression
Source: EMBO J. 2025 Sep 12;44(21):6019–50. doi: 10.1038/s44318-025-00562-6 (PMC12583452; doi:10.1038/s44318-025-00562-6)
Supplement: Supplementary file 3 — Source data Fig. 1 [file 44318_2025_562_MOESM3_ESM.zip › Figure 1/1B/Quantified data.xlsx]

## Sheet: Sheet1
		MFI of EdU (x105)
		Replicate 1	Replicate 2	Replicate 3
DKM 2-93（1h）	0 μM	8.87388	8.91	8.82
	5 μM	8.67895	8.86	8.59
	10 μM	8.16599	8.22	8.01
	50 μM	7.51756	7.61	7.56
	100 μM	4.67943	4.79	4.61
