# Supplementary material for: MCM5 UFMylation regulates replication origin firing and fork progression
Source: EMBO J. 2025 Sep 12;44(21):6019–50. doi: 10.1038/s44318-025-00562-6 (PMC12583452; doi:10.1038/s44318-025-00562-6)
Supplement: Supplementary file 3 — Source data Fig. 1 [file 44318_2025_562_MOESM3_ESM.zip › Figure 1/1E/Quantified data.xlsx]

## Sheet: Left panel
IdU tract length (μM)
siNC	siUFL1	siUFL1+HA-VEC	siUFL1+HA-UFL1
10.5	6.72	8.68	12.88
12.39	7.14	5.76	13.86
23.87	3.99	9.03	15.26
7.63	3.92	8.26	14.91
11.2	14.14	4.2	13.93
10.43	5.74	5.39	15.89
12.25	7.07	5.32	15.68
10.71	6.86	9.8	14.49
9.52	12.39	4.64	11.06
11.83	10.92	7.28	8.96
10.22	5.04	9.45	16.24
15.4	8.12	8.47	10.43
9.38	7.35	8.54	16.38
13.93	6.09	6.35	13.44
8.12	8.75	7.07	8.26
15.82	7.84	6.58	8.75
13.23	8.68	5.95	13.58
17.01	9.94	8.75	24.71
13.37	8.89	4.62	14.98
12.6	9.59	7.07	13.65
9.38	5.39	5.92	10.85
19.74	9.38	5.67	15.54
13.58	10.92	13.02	13.02
9.45	7.56	9.24	12.53
11.9	8.12	6.3	12.95
10.71	8.96	5.67	18.83
12.46	4.76	11.9	11.9
12.18	5.67	9.03	11.62
9.52	6.02	12.67	10.85
15.47	5.11	5.78	24.29
10.01	6.58	11.69	10.99
10.57	11.34	8.12	11.34
11.62	8.26	8.61	12.18
14.21	4.34	9.87	10.15
11.13	8.47	8.47	12.53
17.22	12.04	4.65	12.95
16.59	4.76	10.01	19.18
13.3	10.01	5.88	14.07
14.42	9.17	3.18	15.89
11.06	8.75	10.5	9.31
10.22	5.81	12.74	11.06
13.58	5.46	5.29	8.96
11.69	4.69	7.77	10.85
17.22	11.55	4.69	8.54
11.55	5.6	7.35	6.86
18.34	3.92	10.78	8.68
18.76	4.27	8.47	13.86
8.82	2.8	8.33	8.12
11.48	3.92	5.83	10.5
18.06	4.76	9.59	18.55
17.92	4.62	9.44	11.34
13.44	2.73	9.1	12.39
15.33	2.1	7.32	14.91
9.24	4.9	10.5	10.5
13.3	3.64	9.31	11.69
17.08	13.44	6.79	15.89
13.58	5.88	6.3	20.23
16.03	6.37	10.43	10.08
16.94	3.85	4.73	7.63
19.25	5.25	7.77	6.86
14.91	11.55	8.26	13.72
16.31	4.9	11.76	7.56
15.96	7.56	8.68	17.36
15.61	10.15	5.59	18.34
14.56	2.94	7.07	20.86
11.27	9.31	11.69	14.07
18.97	4.27	3.26	16.1
13.79	9.59	8.89	24.43
19.6	5.11	3.57	24.01
14.98	4.55	3.22	9.1
13.79	4.13	9.87	16.87
16.38	6.16	7.7	23.73
14.49	3.78	7.77	8.33
18.34	8.96	6.37	13.02
16.45	5.39	8.82	12.6
6.65	3.36	8.4	11.27
8.68	3.99	8.89	12.39
21.49	8.47	6.02	10.43
14.84	5.67	9.59	11.13
7.91	7.21	9.1	13.44
12.25	6.72	8.82	15.75
18.13	6.16	7.7	7.49
13.37	4.41	9.73	20.02
9.73	9.73	9.52	9.8
14.21	10.01	10.99	7.98
14.35	5.46	10.92	16.59
14.77	6.72	6.02	11.13
16.94	3.29	4.97	11.13
16.31	3.57	9.24	14.98
18.48	9.17	10.5	14.84
11.55	8.33	13.02	15.89
17.92	15.26	8.05	10.5
14.28	2.45	8.19	18.76
13.65	7.56	5.53	19.88
9.59	8.26	5.25	16.1
14.77	10.01	3.23	16.87
7.98	3.99	11.76	18.9
8.61	13.16	8.33	11.27
14.14	3.57	11.55	11.27
14.63	4.83	7.77	24.36
9.52	12.39	12.04	11.27
13.58	17.92	15.68	20.51
13.58	6.02	5.11	11.97
18.69	3.92	10.78	7.91
9.87	4.13	8.54	14.49
11.48	6.93	8.82	17.36
15.75	3.43	10.08	10.64
10.5	5.88	18.06	16.94
11.41	5.25	20.65	11.76
10.71	12.81	11.76	13.44
10.78	10.01	14.56	17.43
13.37	4.48	14.77	18.06
13.37	3.29	8.55	6.79
9.87	3.01	7.42	8.54
10.5	7.21	13.16	8.12
10.22	7.14	12.95	14.63
11.27	7.21	5.04	18.76
8.47	6.58	6.31	16.45
8.26	9.38	4.48	18.48
8.26	12.88	5.74	13.65
7.42	6.58	5.88	11.06
5.6	2.94	21.56	8.75
8.33	8.26	16.87	9.17
8.47	13.23	3.78	13.3
9.17	4.34	3.57	13.51
12.6	6.3	5.53	9.66
11.69	11.2	7	17.08
5.53	8.26	10.5	13.02
9.45	7.28	6.02	12.74
12.74	7.7	9.1	15.75
10.22	10.36	4.83	12.32
15.54	11.34	6.95	16.1
20.09	7.07	8.26	11.55
10.01	3.78	4.48	7.21
8.47	8.61	6.37	19.11
8.68	10.99	4.62	14.56
7.49	11.97	5.11	8.4
7.84	6.09	6.23	10.01
6.72	5.95	4.48	13.79
13.3	5.11	4.83	11.27
9.1	11.13	4.41	18.69
14.14	6.93	4.34	6.58
20.51	9.38	4.62	10.99
14.98	7.7	4.06	9.59
16.1	6.23	7.91	8.26
9.03	8.19	9.45	13.93
10.92	10.99	3.64	21.91
14.28	9.59	3.64	8.54
11.55	11.34	4.06	16.8
12.32	7.21	9.17	5.95
12.53	10.85	5.26	17.5
12.11	4.2	4.56	13.58
10.71	8.89	10.15	15.75
13.16	6.93	4.9	18.62
9.59	7.35	7.56	7.14
14.7	4.83	8.12	6.44
10.08	6.86	10.85	17.64
8.47	6.51	12.67	10.08
16.38	9.45	7.42	13.86
10.01	9.52	5.14	7.28
6.65	8.75	6.48	11.69
11.55	9.03	9.94	13.72
13.79	11.97	9.17	18.06
10.92	5.53	5.67	9.52
15.26	3.92	4.13	16.59
15.82	7.42	4.56	9.8
15.75	5.04	6.83	16.66
16.87	9.52	5.57	19.67
16.52	4.62	5.12	25.9
14.35	3.22	4.84	19.18
14.63	3.92	10.85	12.95
7.56	5.81	8.26	19.18
15.33	7.21	7.84	13.65
12.53	14.56	4.76	12.95
8.89	6.93		12.95
20.23	5.46		10.85
12.81	7		25.06
18.62	6.37		13.16
	5.39		7.42
	21.21		10.99
			14.98
			11.2
			15.4
			19.18
			10.15
			13.02
			11.48
			8.05
			20.37
			12.18
			23.59
			10.85
			11.27
			11.27
			12.81
			12.53
			7.42
			18.48
			13.58
			9.73
			10.85
			8.4
			13.44
			11.9
			12.18
			15.33
			13.72
			12.32
			22.33
			17.78
			19.39
			6.51
			11.97
			10.92
			13.79
			13.51
			16.66
			11.9
			15.96
			18.13
			21.63
			16.66
			9.59
			5.6
			19.39
			11.27
			18.97
			10.22
			12.81
			8.26
			13.65
			13.02
			18.62
			17.43

## Sheet: Right panel
IdU tract length (μM)
siNC	siUFM1	siUBA5	siUFC1
9.81818	4.84848	4	4.42424
8	7.66667	4.21212	2.39394
11.7576	5.27273	3.66667	2.69697
9.51515	3.21212	3.54545	2.75758
9.27273	9.39394	3.9697	3.87879
7.36364	5.36364	3.21212	5.51515
9.12121	4.75758	3.9697	4.06061
14.9091	3.06061	3.33333	2.54545
7.75758	5.84848	4.81818	4.66667
6.24242	6.24242	3.54545	7
8.0303	4.9697	2.18182	3.24242
11.3333	3.24242	2.90909	3.30303
5.27273	4.60606	3.84848	4.57576
8.51515	6.30303	2.30303	5.24242
12.9091	4.36364	3.84848	3.15152
13.9697	4.06061	3.33333	3.87879
11.5758	5.12121	3.21212	3.63636
10.697	4.90909	3.78788	3.39394
11.9091	4.90909	4.30303	3.51515
10.697	3.30303	4.21212	5.24242
5.93939	4.57576	4.93939	4.18182
7.12121	4.42424	3.15152	6.33333
11.8182	3.45455	2.69697	5.45455
9.69697	3.24242	3.45455	2.84848
14.1818	6.27273	2.81818	5.12121
8.66667	4.21212	4.84848	3.18182
8.39394	6.21212	3.93939	4.78788
7.36364	4.42424	7.12121	2.36364
7.48485	3.84848	5.9697	5.45455
6.30303	2.93939	5.90909	4.78788
5.12121	3.48485	3.93939	3.78788
13.7576	3.57576	2.63636	2.15152
6.84848	4.51515	3.48485	2.27273
6.51515	5.0303	7.45455	2.30303
3.33333	9.30303	3.36364	3.06061
7.33333	4.81818	5.72727	3
13.8182	4.66667	5.24242	3.78788
10.5152	7.90909	4.42424	3.9697
15.9697	3.87879	2.63636	3.66667
7.93939	4.66667	4.30303	2.24242
9.81818	3.63636	3.15152	4.12121
11.9394	4.06061	3.93939	4.33333
7.90909	3.78788	6.60606	4.27273
9.72727	4.87879	6.75758	5.30303
9.21212	3.24242	4.42424	5.69697
11.697	2.06061	5.33333	5.21212
19.5152	4.33333	5.66667	4.51515
7.42424	2.30303	5.81818	4.15152
7.42424	2.72727	5.27273	3.0303
7.9697	4.30303	5.06061	5.09091
12.7879	2.51515	4.45455	3.21212
11.0606	3.84848	4.12121	3.0303
5.27273	3.93939	4.90909	2.93939
9.15152	4.21212	3.69697	4.12121
4.27273	2.81818	7.39394	2.42424
9.36364	3.60606	4.93939	3.0303
4.84848	3.36364	5.09091	5.12121
9.30303	3.72727	5.57576	4.54545
9.93939	3.33333	5.45455	2.66667
9.30303	3.63636	5.12121	3.24242
4.90909	4.42424	3.90909	3.75758
4.51515	4.75758	4.78788	4.24242
11.0303	6.90909	3.15152	3
7.57576	5.15152	3.90909	3
11.0303	3.60606	5.66667	3.33333
9.81818	5.18182	5.12121	4.18182
10.9394	4.15152	5.78788	3.30303
7.84848	6.66667	6	3.84848
7.75758	5.54545	3.9697	2.81818
7.87879	6.09091	5.57576	3.36364
8	6.12121	5.06061	3.9697
7.18182	8.12121	3.24242	4.93939
8	2.93939	6.27273	5.72727
7.45455	2.0303	4.36364	4
7.21212	4.60606	2.60606	2.0303
12.8485	3.30303	4.09091	3.15152
14.303	2.39394	5.06061	4.48485
18.7879	1.93939	4.33333	4.0303
7.93939	4.42424	6.30303	2.72727
8.57576	4.21212	7.30303	3.87879
10.9091	3.06061	5.84848	1.33333
7.36364	3.51515	3.15152	3.27273
10.9394	2.75758	3.63636	3.06061
10.2121	2.27273	5.36364	4.90909
9.69697	2.84848	4.42424	2.69697
9.84848	2.75758	4.0303	6.60606
17.1515	3.39394	5.09091	2.51515
9.27273	3.27273	6.57576	5.87879
9.87879	2.42424	5.48485	5.27273
7.27273	2.27273	5.87879	4.66667
10.1212	2.24242	3.72727	3.87879
6.75758	2	4.12121	3.84848
5.39394	3.45455	3.21212	4.45455
8.36364	4.39394	2	2.9697
6.69697	3.81818	1.9697	3.36364
9.30303	3.93939	3.12121	2.60606
6.90909	6.18182	4.12121	2.69697
5.12121	2.18182	2.36364	4.12121
5.90909	3.51515	3.9697	4.69697
8.69697	2.45455	4.21212	3.42424
4.87879	2.54545	4.87879	4.93939
10.7273	3.18182	5.78788
8.24242	3.60606	4.87879
6.45455	3.09091	4.39394
13.8182	3.12121	3.15152
8.36364	3.12121	4.87879
5.78788	3.90909	4.09091
10	1.93939	3.93939
11.0303	2.63636	4.84848
7.39394	3.57576	3.54545
10.0606	2.15152	3.63636
15.3333	2.21212	4.06061
12.4545	3.48485	3.87879
6.42424	2.57576	7.06061
6.90909	1.21212	3.84848
7.33333	2.48485	4.81818
6.72727	2.63636	6.42424
6.81818	2.87879	10
6.30303	4.60606	3.72727
2.9697	1.06061	3.9697
5.90909	1.54545	4.33333
7.48485	2.78788	5.24242
8.72727	1.66667	6.39394
18.4848	1.78788	4.21212
12.7879	2.48485	1.60606
8.48485	1.84848	2
5.72727	3.69697	4.66667
6.48485	4.51515	2.72727
20.6061	3.15152	5.48485
6.90909	2.78788	3.69697
13.3939	4.75758	4.36364
9.78788	5.9697	4.15152
6.87879	4.45455	4.84848
8.39394	1.57576	5.36364
13.2727	2.09091	3.90909
8.48485	3.30303	5.15152
7.57576	3.30303	4
4.39394	3.21212	1.72727
6.45455	5.27273	3.24242
6.51515	3.51515	5.66667
5.15152	2.42424	2.51515
8.30303	4.15152	2.21212
4.84848	5.39394	3.0303
8.09091		4.06061
8.66667		2.18182
6.27273		3.12121
10.1212		5.06061
12.8485		3.54545
7.90909		4.93939
4.51515		4.69697
6.81818		4.06061
6.75758		4.69697
3.93939		4.27273
6.30303		3.63636
12.0606		3.27273
12.3939		3.24242
11.1212		3.84848
12.1818		5.90909
4.15152		4.87879
4.90909		4.36364
14.8485		4.75758
4.27273		8.30303
6.90909		7.39394
9.90909		4.81818
12.0909		6.21212
7.81818		4.87879
10.697		5.27273
10.6061		3.87879
8.87879		5.51515
11.9697		6.42424
10.6667		3.69697
6.54545		4.90909
		5.33333
		3.78788
		3.87879
		4.48485
		3.45455
		3.87879
		2.0303
		4.84848
		5.39394
		5.57576
		5.33333
		3.18182
		3.42424
		4.60606
		2.9697
		5.24242
		5.24242
		6.48485
		3.45455
		4.69697
		2.51515
		2.39394
		2.09091
		2.63636
		2.57576
		4.78788
		7.54545
		2
		3.51515
		3.87879
		2.57576
		3.24242
		2.39394
		3.87879
		2.93939
		4.72727
		2.0303
		2.63636
		3.18182
		4.87879
		3.39394
		5.84848
		2.18182
		3.51515
		4.84848
		5.57576
		2.81818
		5.87879
		5.0303
		5.36364
		3.60606
		4
		4.69697
		3
		6.30303
		5.39394
		3
		2.54545
		5
		4.57576
		5.87879
		6.27273
		5.06061
		4.69697
		4.27273
		4.93939
		3.09091
		3.39394
		4.30303
		2
		3.06061
		3.66667
		4.15152
		3.69697
		4.51515
		5.72727
		4.45455
		4.51515
		4.36364
		1.75758
		2.93939
		4.27273
		4.24242
		5.09091
		3.63636
		4
		4.48485
		3.60606
		3.24242
		3.48485
		5.30303
		6.24242
		3.84848
		5.0303
		4.18182
		10.0606
		3.93939
		4.9697
		4.87879
		3.9697
		2.72727
		3.9697
		5.45455
		5.36364
		5.30303
		4.06061
		4.33333
		3.75758
		4.27273
		3.87879
		3.63636
		4.30303
		4.21212
		4.57576
		3.75758
		3.93939
		4.75758
		6.39394
		5.78788
		4.24242
		5.54545
		4.33333
		4.90909
		4.60606
		5.9697
		4.45455
		4.48485
		4.72727
		5.06061
		2.72727
		5.18182
		5.15152
		4.84848
		5.90909
		4.33333
		6.18182
		4.24242
		5.15152
		4
		4.87879
		7.84848
		3.0303
		4.69697
