# Supplementary material for: MCM5 UFMylation regulates replication origin firing and fork progression
Source: EMBO J. 2025 Sep 12;44(21):6019–50. doi: 10.1038/s44318-025-00562-6 (PMC12583452; doi:10.1038/s44318-025-00562-6)
Supplement: Supplementary file 3 — Source data Fig. 1 [file 44318_2025_562_MOESM3_ESM.zip › Figure 1/1D/Quantified data.xlsx]

## Sheet: Sheet1
Inter-origin Distance (μM)
siNC	siUFL1
30.2075	68.942
17.5	61.386
36.8	143.113
36.878	180.547
45.7195	130.679
76.428	108.712
34.048	161.899
68.0955	100.623
36.6775	143.8
47.183	90.864
65.774	63.5295
52.1585	89.8695
31.341	150.647
29.77	123.166
41.6805	133.076
55.032	121.537
36.3075	92.477
31.325	40.93
44.0595	35.6545
22.809	25.2685
30.0165	55.8075
29.155	81.5415
78.6385	154.778
32.144	70.6825
45.3925	79.1725
43.829	56.573
67.742	91.2645
35.8505	67.3295
35.288	70.3845
24.505	114.543
34.3655	111.154
40.078	108.001
20.1555	69.0795
43.0465	166.578
35.4155	165.197
83.4865	117.047
95.7405	100.262
114.841	33.7085
72.3895	100.561
46.1735	22.8035
120.234	52.8415
77.104	73.364
40.5245	106.174
25.224	124.6
30.594	150.121
35.5035	100.472
29.7405	60.208
37.9805	129.793
43.3415	74.6005
32.8825	68.7185
38.9645	105.852
31.468	71.402
27.9865	107.019
68.5075	114.714
26.3865	87.6885
39.623	68.447
85.2875	66.9125
61.5225	86.331
48.757	118.106
26.077	106.308
67.685	76.694
29.2745	101.237
14.714	54.886
31.1005	42.0475
50.7	98.3515
46.511	72.981
31.305	49.2365
28.4695	120.65
28.727	98.1645
	68.7185
	75.286
	130.845
	60.632
	126.832
	131.548
	182.691
	123.054
	131.811
	101.214
	121.758
	51.5875
	37.3365
	25.539
	36.963
	107.347
	60.624
	83.5135
	153.624
	71.563
	77.592
	53.891
	64.846
	131.911
	124.965
	129.245
	186.043
	78.5495
	168.983
	71.5
	112.518
	86.997
	67.231
	42.4855
	54.802
	99.005
	52.8415
	99.712
	69.8085
	132.983
	58.423
	97.2435
	34.918
	74.0015
	155.404
	123.693
	39.8495
	83.578
	155.018
	71.8
	126.657
	53.226
	69.5645
	87.727
	112.1
	105.191
	78.39
	101.237
	102.591
	108.541
	78.4235
	86.9035
	66.635
	61.078
	180.744
	56.127
	101.298
	154.845
	224.318
	144.475
	93.295
