# Supplementary material for: MCM5 UFMylation regulates replication origin firing and fork progression
Source: EMBO J. 2025 Sep 12;44(21):6019–50. doi: 10.1038/s44318-025-00562-6 (PMC12583452; doi:10.1038/s44318-025-00562-6)
Supplement: Supplementary file 4 — Source data Fig. 2 [file 44318_2025_562_MOESM4_ESM.zip]

Archive with 102 entries (94 files):
- Figure 2/
- __MACOSX/._Figure 2
- Figure 2/.DS_Store
- __MACOSX/Figure 2/._.DS_Store
- Figure 2/2H/
- __MACOSX/Figure 2/._2H
- Figure 2/2A/
- __MACOSX/Figure 2/._2A
- Figure 2/2F/
- __MACOSX/Figure 2/._2F
- Figure 2/2C/
- __MACOSX/Figure 2/._2C
- Figure 2/2D/
- __MACOSX/Figure 2/._2D
- Figure 2/2E/
- __MACOSX/Figure 2/._2E
- Figure 2/2B/
- __MACOSX/Figure 2/._2B
- Figure 2/2H/FACS dTR DMSO 8.fcs
- Figure 2/2H/FACS dTR DKM 12.fcs
- Figure 2/2H/.DS_Store
- __MACOSX/Figure 2/2H/._.DS_Store
- Figure 2/2H/FACS dTR DKM 10.fcs
- __MACOSX/Figure 2/2H/._FACS dTR DKM 10.fcs
- Figure 2/2H/FACS dTR DKM 8.fcs
- __MACOSX/Figure 2/2H/._FACS dTR DKM 8.fcs
- Figure 2/2H/FACS dTR DMSO 12.fcs
- Figure 2/2H/FACS dTR DMSO 10.fcs
- Figure 2/2H/FACS dTR DMSO 2.fcs
- Figure 2/2H/FACS dTR DKM 4.fcs
- __MACOSX/Figure 2/2H/._FACS dTR DKM 4.fcs
- Figure 2/2H/FACS dTR DKM 6.fcs
- __MACOSX/Figure 2/2H/._FACS dTR DKM 6.fcs
- Figure 2/2H/FACS dTR DMSO 1.fcs
- Figure 2/2H/FACS dTR DMSO 4.fcs
- Figure 2/2H/FACS dTR DKM 2.fcs
- __MACOSX/Figure 2/2H/._FACS dTR DKM 2.fcs
- Figure 2/2H/FACS dTR DKM 1.fcs
- __MACOSX/Figure 2/2H/._FACS dTR DKM 1.fcs
- Figure 2/2H/FACS dTR DMSO 6.fcs
- Figure 2/2A/Western Captured UFL1.tif
- __MACOSX/Figure 2/2A/._Western Captured UFL1.tif
- Figure 2/2A/Western INPUT PCNA.tif
- __MACOSX/Figure 2/2A/._Western INPUT PCNA.tif
- Figure 2/2A/.DS_Store
- __MACOSX/Figure 2/2A/._.DS_Store
- Figure 2/2A/Western INPUT UFL1.tif
- __MACOSX/Figure 2/2A/._Western INPUT UFL1.tif
- Figure 2/2A/Western INPUT H3.tif
- __MACOSX/Figure 2/2A/._Western INPUT H3.tif
- Figure 2/2A/Western Captured PCNA.tif
- __MACOSX/Figure 2/2A/._Western Captured PCNA.tif
- Figure 2/2A/Western Captured H3.tif
- __MACOSX/Figure 2/2A/._Western Captured H3.tif
- Figure 2/2F/.DS_Store
- __MACOSX/Figure 2/2F/._.DS_Store
- Figure 2/2F/Quantified data.xlsx
- __MACOSX/Figure 2/2F/._Quantified data.xlsx
- Figure 2/2C/FACS siUFL1 0h.fcs
- __MACOSX/Figure 2/2C/._FACS siUFL1 0h.fcs
- Figure 2/2C/.DS_Store
- __MACOSX/Figure 2/2C/._.DS_Store
- Figure 2/2C/FACS siUFL1 6h.fcs
- __MACOSX/Figure 2/2C/._FACS siUFL1 6h.fcs
- Figure 2/2C/FACS siNC 6h.fcs
- __MACOSX/Figure 2/2C/._FACS siNC 6h.fcs
- Figure 2/2C/FACS siUFL1 4h.fcs
- __MACOSX/Figure 2/2C/._FACS siUFL1 4h.fcs
- Figure 2/2C/FACS siUFL1 8h.fcs
- __MACOSX/Figure 2/2C/._FACS siUFL1 8h.fcs
- Figure 2/2C/FACS siNC 0.fcs
- __MACOSX/Figure 2/2C/._FACS siNC 0.fcs
- Figure 2/2C/FACS siNC 10h.fcs
- __MACOSX/Figure 2/2C/._FACS siNC 10h.fcs
- Figure 2/2C/FACS siUFL1 10h.fcs
- __MACOSX/Figure 2/2C/._FACS siUFL1 10h.fcs
- Figure 2/2C/FACS siNC 4h.fcs
- __MACOSX/Figure 2/2C/._FACS siNC 4h.fcs
- Figure 2/2C/FACS siNC 8h.fcs
- __MACOSX/Figure 2/2C/._FACS siNC 8h.fcs
- Figure 2/2D/Quantified data.xlsx
- __MACOSX/Figure 2/2D/._Quantified data.xlsx
- Figure 2/2E/FACS DKM 2h.fcs
- __MACOSX/Figure 2/2E/._FACS DKM 2h.fcs
- Figure 2/2E/FACS CTR 8.fcs
- __MACOSX/Figure 2/2E/._FACS CTR 8.fcs
- Figure 2/2E/FACS DKM 4h.fcs
- __MACOSX/Figure 2/2E/._FACS DKM 4h.fcs
- Figure 2/2E/FACS DKM 8h.fcs
- __MACOSX/Figure 2/2E/._FACS DKM 8h.fcs
- Figure 2/2E/FACS CTR 6.fcs
- __MACOSX/Figure 2/2E/._FACS CTR 6.fcs
- Figure 2/2E/FACS CTR 4.fcs
- __MACOSX/Figure 2/2E/._FACS CTR 4.fcs
- Figure 2/2E/FACS DKM 6h.fcs
- __MACOSX/Figure 2/2E/._FACS DKM 6h.fcs
- Figure 2/2E/FACS CTR 2.fcs
- __MACOSX/Figure 2/2E/._FACS CTR 2.fcs
- Figure 2/2B/.DS_Store
- __MACOSX/Figure 2/2B/._.DS_Store
- Figure 2/2B/Quantified data.xlsx
- __MACOSX/Figure 2/2B/._Quantified data.xlsx
