# Supplementary material for: MCM5 UFMylation regulates replication origin firing and fork progression
Source: EMBO J. 2025 Sep 12;44(21):6019–50. doi: 10.1038/s44318-025-00562-6 (PMC12583452; doi:10.1038/s44318-025-00562-6)
Supplement: Supplementary file 4 — Source data Fig. 2 [file 44318_2025_562_MOESM4_ESM.zip › Figure 2/2F/Quantified data.xlsx]

## Sheet: Sheet1
Percentage of cells (%)
	2 h	4 h	6 h	8 h
DMSO	0	0.68	8.55	32.2
	0	0.72	8.42	31.8
	0	0.73	8.63	30.4
DKM 2-93	0	0.77	3.02	13.5
	0	0.65	3.13	12.7
	0	0.64	3.05	13.1
