# Supplementary material for: MCM5 UFMylation regulates replication origin firing and fork progression
Source: EMBO J. 2025 Sep 12;44(21):6019–50. doi: 10.1038/s44318-025-00562-6 (PMC12583452; doi:10.1038/s44318-025-00562-6)
Supplement: Supplementary file 4 — Source data Fig. 2 [file 44318_2025_562_MOESM4_ESM.zip › Figure 2/2D/Quantified data.xlsx]

## Sheet: Sheet1
Percentage of cells (%)
	hr released from Nocodazole	0 h	4 h	6 h	8 h	10 h
G1 phase	siNC	0.33	83.6	78.5	49.3	36
		0.36	85.3	78.1	52	37.4
		0.14	85.4	79.1	52.5	35.3
	siUFL1	6.49	68.9	73.3	68.9	57.2
		7.58	69.5	71.4	69.6	55.7
		6.4	70.2	72.1	70	57.8
S phase	siNC	0.013	0.088	10.6	40	53.6
		0	0.062	10.3	37.6	52.6
		0	0.012	9.92	37.9	55.6
	siUFL1	0	0.4	0.96	8.06	18.1
		0.013	0.21	0.82	7.98	18.4
		0	0.39	0.75	8.18	19.1
