# Supplementary material for: MCM5 UFMylation regulates replication origin firing and fork progression
Source: EMBO J. 2025 Sep 12;44(21):6019–50. doi: 10.1038/s44318-025-00562-6 (PMC12583452; doi:10.1038/s44318-025-00562-6)
Supplement: Supplementary file 4 — Source data Fig. 2 [file 44318_2025_562_MOESM4_ESM.zip › Figure 2/2B/Quantified data.xlsx]

## Sheet: Sheet1
% of INPUT
LMNB2 Origin			MYC Origin
FLAG-VEC	FLAG-UFL1	FLAG-ORC1	FLAG-VEC	FLAG-UFL1	FLAG-ORC1
0.36	3.08	3.56	0.526925	4.84669	4.66433
0.45	3.57	4.3	0.581024	2.3198	6.04889
0.6	3.27	4.35	0.401834	2.25793	5.48568
