# Supplementary material for: MCM5 UFMylation regulates replication origin firing and fork progression
Source: EMBO J. 2025 Sep 12;44(21):6019–50. doi: 10.1038/s44318-025-00562-6 (PMC12583452; doi:10.1038/s44318-025-00562-6)
Supplement: Supplementary file 5 — Source data Fig. 3 [file 44318_2025_562_MOESM5_ESM.zip]

Archive with 52 entries (45 files):
- Figure 3/
- __MACOSX/._Figure 3
- Figure 3/3E/
- __MACOSX/Figure 3/._3E
- Figure 3/3C/
- __MACOSX/Figure 3/._3C
- Figure 3/3D/
- __MACOSX/Figure 3/._3D
- Figure 3/.DS_Store
- __MACOSX/Figure 3/._.DS_Store
- Figure 3/3H/
- __MACOSX/Figure 3/._3H
- Figure 3/3A/
- __MACOSX/Figure 3/._3A
- Figure 3/3G/
- __MACOSX/Figure 3/._3G
- Figure 3/3E/Quantified data.xlsx
- __MACOSX/Figure 3/3E/._Quantified data.xlsx
- Figure 3/3C/.DS_Store
- __MACOSX/Figure 3/3C/._.DS_Store
- Figure 3/3C/Western UFL1.tif
- __MACOSX/Figure 3/3C/._Western UFL1.tif
- Figure 3/3C/Western MCM5.tif
- __MACOSX/Figure 3/3C/._Western MCM5.tif
- Figure 3/3C/Western MCM4.tif
- __MACOSX/Figure 3/3C/._Western MCM4.tif
- Figure 3/3C/Western MCM2.tif
- __MACOSX/Figure 3/3C/._Western MCM2.tif
- Figure 3/3C/Western CDC45.tif
- __MACOSX/Figure 3/3C/._Western CDC45.tif
- Figure 3/3C/Western GINS3.tif
- __MACOSX/Figure 3/3C/._Western GINS3.tif
- Figure 3/3D/Quantified data.xlsx
- __MACOSX/Figure 3/3D/._Quantified data.xlsx
- Figure 3/3H/Western PCNA.tif
- __MACOSX/Figure 3/3H/._Western PCNA.tif
- Figure 3/3H/Western ORC2.tif
- __MACOSX/Figure 3/3H/._Western ORC2.tif
- Figure 3/3H/Western MCM5.tif
- __MACOSX/Figure 3/3H/._Western MCM5.tif
- Figure 3/3H/Western MCM2.tif
- __MACOSX/Figure 3/3H/._Western MCM2.tif
- Figure 3/3H/Western CDC45.tif
- __MACOSX/Figure 3/3H/._Western CDC45.tif
- Figure 3/3H/Western GINS3.tif
- __MACOSX/Figure 3/3H/._Western GINS3.tif
- Figure 3/3H/Western H3.tif
- __MACOSX/Figure 3/3H/._Western H3.tif
- Figure 3/3A/Western Gel.tif
- __MACOSX/Figure 3/3A/._Western Gel.tif
- Figure 3/3G/Quantified data.xlsx
- __MACOSX/Figure 3/3G/._Quantified data.xlsx
