# Supplementary material for: MCM5 UFMylation regulates replication origin firing and fork progression
Source: EMBO J. 2025 Sep 12;44(21):6019–50. doi: 10.1038/s44318-025-00562-6 (PMC12583452; doi:10.1038/s44318-025-00562-6)
Supplement: Supplementary file 5 — Source data Fig. 3 [file 44318_2025_562_MOESM5_ESM.zip › Figure 3/3E/Quantified data.xlsx]

## Sheet: Sheet1
% of INPUT
siNC IP:IgG	siNC IP: ORC1	siUFL1 IP: ORC1	siNC IP:IgG	siNC IP: MCM7	siUFL1 IP: MCM7
0.52	3.26	3.23	0.241986	2.10244	1.81859
0.43	3.51	2.45	0.355221	2.37111	1.93551
0.39	2.66	3.38	0.640628	1.98727	2.20866
