# Supplementary material for: MCM5 UFMylation regulates replication origin firing and fork progression
Source: EMBO J. 2025 Sep 12;44(21):6019–50. doi: 10.1038/s44318-025-00562-6 (PMC12583452; doi:10.1038/s44318-025-00562-6)
Supplement: Supplementary file 5 — Source data Fig. 3 [file 44318_2025_562_MOESM5_ESM.zip › Figure 3/3D/Quantified data.xlsx]

## Sheet: Sheet1
% of INPUT
siNC+FLAG-VEC	siNC+FLAG-GINS3	siUFL1+FLAG-GINS3	siNC+FLAG-VEC	siNC+FLAG-CDC45	siUFL1+FLAG-CDC45
0.816114	1.74409	1.06497	1.22633	11.7253	3.76762
0.397906	2.65361	1.32888	1.73861	11.856	5.15982
0.575552	2.68049	1.29208	1.77652	10.8623	4.86032
