# Supplementary material for: MCM5 UFMylation regulates replication origin firing and fork progression
Source: EMBO J. 2025 Sep 12;44(21):6019–50. doi: 10.1038/s44318-025-00562-6 (PMC12583452; doi:10.1038/s44318-025-00562-6)
Supplement: Supplementary file 5 — Source data Fig. 3 [file 44318_2025_562_MOESM5_ESM.zip › Figure 3/3G/Quantified data.xlsx]

## Sheet: Sheet1
% of INPUT
M	G1	G1/S	S	G2
0.878635	0.339127	2.70413	2.83331	0.421717
1.2545	0.0338015	1.58294	5.50879	0.890431
0.836946	0.295858	2.75049	7.69039	0.37327
