# Supplementary material for: MCM5 UFMylation regulates replication origin firing and fork progression
Source: EMBO J. 2025 Sep 12;44(21):6019–50. doi: 10.1038/s44318-025-00562-6 (PMC12583452; doi:10.1038/s44318-025-00562-6)
Supplement: Supplementary file 6 — Source data Fig. 4 [file 44318_2025_562_MOESM6_ESM.zip]

Archive with 50 entries (43 files):
- Figure 4/
- __MACOSX/._Figure 4
- Figure 4/.DS_Store
- __MACOSX/Figure 4/._.DS_Store
- Figure 4/4E/
- __MACOSX/Figure 4/._4E
- Figure 4/4B/
- __MACOSX/Figure 4/._4B
- Figure 4/4C/
- __MACOSX/Figure 4/._4C
- Figure 4/4D/
- __MACOSX/Figure 4/._4D
- Figure 4/4A/
- __MACOSX/Figure 4/._4A
- Figure 4/4F/
- __MACOSX/Figure 4/._4F
- Figure 4/4E/Western FLAG.tif
- __MACOSX/Figure 4/4E/._Western FLAG.tif
- Figure 4/4E/Western HA.tif
- __MACOSX/Figure 4/4E/._Western HA.tif
- Figure 4/4B/Western UFL1.tif
- __MACOSX/Figure 4/4B/._Western UFL1.tif
- Figure 4/4B/Western GST.tif
- __MACOSX/Figure 4/4B/._Western GST.tif
- Figure 4/4C/Western UFM1.tif
- __MACOSX/Figure 4/4C/._Western UFM1.tif
- Figure 4/4C/Western MCM5.tif
- __MACOSX/Figure 4/4C/._Western MCM5.tif
- Figure 4/4D/Western IP FLAG.tif
- __MACOSX/Figure 4/4D/._Western IP FLAG.tif
- Figure 4/4D/Western INPUT UFL1.tif
- __MACOSX/Figure 4/4D/._Western INPUT UFL1.tif
- Figure 4/4D/Western IP HA.tif
- __MACOSX/Figure 4/4D/._Western IP HA.tif
- Figure 4/4D/Western INPUT Actin.tif
- __MACOSX/Figure 4/4D/._Western INPUT Actin.tif
- Figure 4/4A/Western FLAG.tif
- __MACOSX/Figure 4/4A/._Western FLAG.tif
- Figure 4/4A/Western HA.tif
- __MACOSX/Figure 4/4A/._Western HA.tif
- Figure 4/4F/Western IP FLAG.tif
- __MACOSX/Figure 4/4F/._Western IP FLAG.tif
- Figure 4/4F/Western INPUT FLAG.tif
- __MACOSX/Figure 4/4F/._Western INPUT FLAG.tif
- Figure 4/4F/Western INPUT MYC.tif
- __MACOSX/Figure 4/4F/._Western INPUT MYC.tif
- Figure 4/4F/Western IP HA.tif
- __MACOSX/Figure 4/4F/._Western IP HA.tif
- Figure 4/4F/Western INPUT Actin.tif
- __MACOSX/Figure 4/4F/._Western INPUT Actin.tif
