# Supplementary material for: MCM5 UFMylation regulates replication origin firing and fork progression
Source: EMBO J. 2025 Sep 12;44(21):6019–50. doi: 10.1038/s44318-025-00562-6 (PMC12583452; doi:10.1038/s44318-025-00562-6)
Supplement: Supplementary file 7 — Source data Fig. 5 [file 44318_2025_562_MOESM7_ESM.zip]

Archive with 82 entries (71 files):
- Figure 5/
- __MACOSX/._Figure 5
- Figure 5/5A/
- __MACOSX/Figure 5/._5A
- Figure 5/5F/
- __MACOSX/Figure 5/._5F
- Figure 5/.DS_Store
- __MACOSX/Figure 5/._.DS_Store
- Figure 5/5C/
- __MACOSX/Figure 5/._5C
- Figure 5/5D/
- __MACOSX/Figure 5/._5D
- Figure 5/5E/
- __MACOSX/Figure 5/._5E
- Figure 5/5B/
- __MACOSX/Figure 5/._5B
- Figure 5/5A/Western MCM7.tif
- __MACOSX/Figure 5/5A/._Western MCM7.tif
- Figure 5/5A/Western MCM5.tif
- __MACOSX/Figure 5/5A/._Western MCM5.tif
- Figure 5/5A/Western CDC45.tif
- __MACOSX/Figure 5/5A/._Western CDC45.tif
- Figure 5/5A/Western GINS3.tif
- __MACOSX/Figure 5/5A/._Western GINS3.tif
- Figure 5/5F/Quantified data.xlsx
- __MACOSX/Figure 5/5F/._Quantified data.xlsx
- Figure 5/5C/MCM5 CDC45 PLA/
- Figure 5/5C/.DS_Store
- __MACOSX/Figure 5/5C/._.DS_Store
- Figure 5/5C/MCM5 GINS3 PLA/
- Figure 5/5D/Quantified data.xlsx
- __MACOSX/Figure 5/5D/._Quantified data.xlsx
- Figure 5/5E/MCM5 CDC45 PLA/
- Figure 5/5E/.DS_Store
- __MACOSX/Figure 5/5E/._.DS_Store
- Figure 5/5E/MCM5 GINS3 PLA/
- Figure 5/5B/Western INPUT CDC45.tif
- __MACOSX/Figure 5/5B/._Western INPUT CDC45.tif
- Figure 5/5B/Western INPUT MCM3.tif
- __MACOSX/Figure 5/5B/._Western INPUT MCM3.tif
- Figure 5/5B/Western INPUT MCM5.tif
- __MACOSX/Figure 5/5B/._Western INPUT MCM5.tif
- Figure 5/5B/Western INPUT MCM10.tif
- __MACOSX/Figure 5/5B/._Western INPUT MCM10.tif
- Figure 5/5B/Western IP MCM5.tif
- __MACOSX/Figure 5/5B/._Western IP MCM5.tif
- Figure 5/5B/Western INPUT UFL1.tif
- __MACOSX/Figure 5/5B/._Western INPUT UFL1.tif
- Figure 5/5B/Western INPUT HA.tif
- __MACOSX/Figure 5/5B/._Western INPUT HA.tif
- Figure 5/5B/Western IP MCM3.tif
- __MACOSX/Figure 5/5B/._Western IP MCM3.tif
- Figure 5/5B/Western IP CDC45.tif
- __MACOSX/Figure 5/5B/._Western IP CDC45.tif
- Figure 5/5B/Western IP MCM10.tif
- __MACOSX/Figure 5/5B/._Western IP MCM10.tif
- Figure 5/5B/Western INPUT Actin.tif
- __MACOSX/Figure 5/5B/._Western INPUT Actin.tif
- Figure 5/5C/MCM5 CDC45 PLA/PLA immunostaining DMSO.tif
- __MACOSX/Figure 5/5C/MCM5 CDC45 PLA/._PLA immunostaining DMSO.tif
- Figure 5/5C/MCM5 CDC45 PLA/.DS_Store
- __MACOSX/Figure 5/5C/MCM5 CDC45 PLA/._.DS_Store
- Figure 5/5C/MCM5 CDC45 PLA/PLA immunostaining DKM 2-93.tif
- __MACOSX/Figure 5/5C/MCM5 CDC45 PLA/._PLA immunostaining DKM 2-93.tif
- Figure 5/5C/MCM5 GINS3 PLA/PLA immunostaining DMSO.tif
- __MACOSX/Figure 5/5C/MCM5 GINS3 PLA/._PLA immunostaining DMSO.tif
- Figure 5/5C/MCM5 GINS3 PLA/.DS_Store
- __MACOSX/Figure 5/5C/MCM5 GINS3 PLA/._.DS_Store
- Figure 5/5C/MCM5 GINS3 PLA/PLA immunostaining DKM 2-93.tif
- __MACOSX/Figure 5/5C/MCM5 GINS3 PLA/._PLA immunostaining DKM 2-93.tif
- Figure 5/5E/MCM5 CDC45 PLA/PLA immunostaining siUFL1.tif
- __MACOSX/Figure 5/5E/MCM5 CDC45 PLA/._PLA immunostaining siUFL1.tif
- Figure 5/5E/MCM5 CDC45 PLA/.DS_Store
- __MACOSX/Figure 5/5E/MCM5 CDC45 PLA/._.DS_Store
- Figure 5/5E/MCM5 CDC45 PLA/PLA immunostaining siNC.tif
- __MACOSX/Figure 5/5E/MCM5 CDC45 PLA/._PLA immunostaining siNC.tif
- Figure 5/5E/MCM5 GINS3 PLA/PLA immunostaining siUFL1.tif
- __MACOSX/Figure 5/5E/MCM5 GINS3 PLA/._PLA immunostaining siUFL1.tif
- Figure 5/5E/MCM5 GINS3 PLA/.DS_Store
- __MACOSX/Figure 5/5E/MCM5 GINS3 PLA/._.DS_Store
- Figure 5/5E/MCM5 GINS3 PLA/PLA immunostaining siNC.tif
- __MACOSX/Figure 5/5E/MCM5 GINS3 PLA/._PLA immunostaining siNC.tif
