# Supplementary material for: MCM5 UFMylation regulates replication origin firing and fork progression
Source: EMBO J. 2025 Sep 12;44(21):6019–50. doi: 10.1038/s44318-025-00562-6 (PMC12583452; doi:10.1038/s44318-025-00562-6)
Supplement: Supplementary file 7 — Source data Fig. 5 [file 44318_2025_562_MOESM7_ESM.zip › Figure 5/5F/Quantified data.xlsx]

## Sheet: Sheet1
Numbers of foci in nucleus per PLA positive cell
MCM5/GINS3 PLA		MCM5/CDC45 PLA
siNC	siUFL1	siNC	siUFL1
4	2	13	1
6	5	2	9
2	10	12	2
8	2	2	5
14	3	3	5
8	3	8	1
5	1	7	5
9	3	11	2
14	2	7	1
7	5	4	2
4	4	3	13
15	3	10	2
5	3	5	1
18	10	2	2
9	3	4	3
2	2	5	5
20	13	1	2
3	1	6	2
7	2	11	3
3	5	12	2
10	3	18	4
7	8	2	1
14	4	8	12
5	3	13	15
6	2	5	3
5	1	12	3
8	1	7	1
4	5	9	2
8	3	5	2
10	3	12	11
16	3	13	5
8	2	6	1
6	2	8	3
10	3	4	3
6	2	8	4
17	2	14	2
13	4	10	3
6	1	11	2
12	3	13	1
13	4	10	1
9	2	14	2
2	12	5	1
8	15	4	3
4	4	5	2
8	3	11	6
6	1	6	1
8	2	2	3
8	1	12	3
5	1	4	1
3	1	17	1
3	3	3	2
13	2	8	2
21	5	7	7
12	4	11	5
11	1	10	4
1	3	3	3
10	1	1	2
8	2	4	6
6	4	1	1
16	2	7	4
14	7	14	1
13	3	4	3
11	5	8	1
8	14	5	2
9	2	4	5
16	7	5	4
3	3	8	1
2	2	10	2
14	1	10	1
1	5	18	1
7	5	5	2
8	6	1	1
18	2	7	2
5	2	6	6
1	2	1	2
7	3	9	3
8	1	4	2
5	3	3	2
12	3	5	1
15	2	8	3
8	2	4	2
10	1	5	10
8	4	4	4
13	1	2	3
14	2	1	11
2	3	6	6
1	3	5	4
6	1	2	6
14	1	2	3
4	2	21	2
3	3	3	1
5	3	1	3
8	1	3	2
2	3	6	4
3	2	1	1
6	3	8	2
4	5	4	2
1	1	5	1
6	4	2	3
7	1	3	6
15	1	8	2
10	2	10	2
4	2	3	5
9	3	2	2
10	5	2	13
4	1	9	2
8	1	7	2
10	2	11	3
5	13	6	2
8	7	9	4
7	2	7	5
6	4	3	2
12	5	5	5
10	3	8	1
11	1	5	5
6	8	8	4
5	1	12	6
13	2	7	1
	5	6	5
	5	12	4
	3	5	1
	2	8	3
	4	6	4
	2	9	4
	3	1	1
	2	5	11
	2	4	3
	5	5	1
	3	5	1
	8	9	1
	1	3	4
	1	11	4
	5	6	2
	3	6	1
	2	9
	9	8
	6	10
	4	1
	2	9
	6	7
	2	8
	4	10
	6	6
	2	9
	1	13
	3	5
	7	6
	8	10
	3	7
	2	6
	3	10
	4	11
	1	11
	6	4
	3	3
	6	8
	3	7
	4	5
	1	13
	2	6
	3	7
	4	8
	16	5
	6	10
	4	12
	2	10
	3	14
	1	3
	2	5
	3	4
	5	6
	11	17
		5
