# Supplementary material for: MCM5 UFMylation regulates replication origin firing and fork progression
Source: EMBO J. 2025 Sep 12;44(21):6019–50. doi: 10.1038/s44318-025-00562-6 (PMC12583452; doi:10.1038/s44318-025-00562-6)
Supplement: Supplementary file 7 — Source data Fig. 5 [file 44318_2025_562_MOESM7_ESM.zip › Figure 5/5D/Quantified data.xlsx]

## Sheet: Sheet1
Numbers of foci in nucleus per PLA positive cell
MCM5/GINS3 PLA		MCM5/CDC45 PLA
DMSO	DKM 2-93	DMSO	DKM2-93
15	5	10	2
10	3	11	2
9	2	2	8
23	4	16	3
16	2	17	1
11	5	7	1
6	3	11	3
10	1	8	2
8	2	11	4
19	4	8	4
13	5	6	4
10	3	24	3
10	6	23	5
10	3	13	2
6	4	26	1
2	5	21	3
2	3	19	5
7	4	11	3
11	7	21	6
22	4	9	2
10	4	10	1
12	6	10	2
5	2	6	1
6	3	13	3
11	1	6	6
16	3	12	3
15	7	6	3
9	5	10	7
8	2	11	3
12	5	12	4
9	4	2	6
6	3	2	3
17	3	1	4
10	3	4	5
8	2	4	6
14	3	5	8
16	3	3	7
19	2	5	4
9	1	7	5
5	3	12	3
28	1	9	4
12	1	7	4
12	2	10	8
7	2	16	2
9	2	8	2
10	5	9	4
13	2	6	6
7	3	7	7
7	1	9	3
9	6	7	3
12	2	11	5
8	3	10	4
12	3	12	6
3	2	15	8
10	1	1	13
11	4	5	8
8	2	3	3
15	1	6	3
8	2	3	4
4	4	9	4
4	6	15	6
5	1	8	5
9	1	14
6	5	15
3	1	8
4	3	18
5	3	5
4	2	16
2	5	13
8	2	15
7	2	15
4	1	10
5	4	5
4	2	9
3	6	16
12	2	4
9	2	7
16	4	9
9	4	13
9	4	14
4	3	4
6	5	8
8	2	3
5	3	12
9	6	6
3	2	5
1	2	7
4	2	12
2	7	13
2	5	14
12	7	10
8	1	10
6	1	12
5	4	14
3	1	10
8	2	7
7	6	11
9	5	10
4		9
11		8
9		7
7		11
11		7
8		7
5		11
18		8
10		12
9		17
5		12
10		11
14		9
10		5
7		18
10		15
7		12
9		16
8		11
11		13
6		13
10		14
12		11
7		19
15		7
14		12
9		11
13		15
10		13
13		9
8		8
6		11
7		14
11		10
5		12
2		8
6		9
3		11
7		8
7		9
9		11
		11
		14
		10
		7
		6
		4
		7
