# Supplementary material for: MCM5 UFMylation regulates replication origin firing and fork progression
Source: EMBO J. 2025 Sep 12;44(21):6019–50. doi: 10.1038/s44318-025-00562-6 (PMC12583452; doi:10.1038/s44318-025-00562-6)
Supplement: Supplementary file 8 — Source data Fig. 6 [file 44318_2025_562_MOESM8_ESM.zip]

Archive with 56 entries (49 files):
- Figure 6/
- __MACOSX/._Figure 6
- Figure 6/6F/
- __MACOSX/Figure 6/._6F
- Figure 6/6A/
- __MACOSX/Figure 6/._6A
- Figure 6/.DS_Store
- __MACOSX/Figure 6/._.DS_Store
- Figure 6/6B/
- __MACOSX/Figure 6/._6B
- Figure 6/6E/
- __MACOSX/Figure 6/._6E
- Figure 6/6D/
- __MACOSX/Figure 6/._6D
- Figure 6/6C/
- __MACOSX/Figure 6/._6C
- Figure 6/6F/Quantified data.xlsx
- __MACOSX/Figure 6/6F/._Quantified data.xlsx
- Figure 6/6A/Fiber siMCM5.tif
- __MACOSX/Figure 6/6A/._Fiber siMCM5.tif
- Figure 6/6A/Fiber siMCM5+KR+DKM 2-93.tif
- __MACOSX/Figure 6/6A/._Fiber siMCM5+KR+DKM 2-93.tif
- Figure 6/6A/.DS_Store
- __MACOSX/Figure 6/6A/._.DS_Store
- Figure 6/6A/Fiber siMCM5+KR.tif
- __MACOSX/Figure 6/6A/._Fiber siMCM5+KR.tif
- Figure 6/6A/Fiber siMCM5+WT+DKM 2-93.tif
- __MACOSX/Figure 6/6A/._Fiber siMCM5+WT+DKM 2-93.tif
- Figure 6/6A/Fiber siNC.tif
- __MACOSX/Figure 6/6A/._Fiber siNC.tif
- Figure 6/6A/Fiber siMCM5+WT.tif
- __MACOSX/Figure 6/6A/._Fiber siMCM5+WT.tif
- Figure 6/6A/Fiber siMCM5+DKM 2-93.tif
- __MACOSX/Figure 6/6A/._Fiber siMCM5+DKM 2-93.tif
- Figure 6/6B/Quantified data.xlsx
- __MACOSX/Figure 6/6B/._Quantified data.xlsx
- Figure 6/6E/Quantified data.xlsx
- __MACOSX/Figure 6/6E/._Quantified data.xlsx
- Figure 6/6D/Quantified data.xlsx
- __MACOSX/Figure 6/6D/._Quantified data.xlsx
- Figure 6/6C/Fiber siMCM5+WT+DKM.tif
- __MACOSX/Figure 6/6C/._Fiber siMCM5+WT+DKM.tif
- Figure 6/6C/Fiber siMCM5.tif
- __MACOSX/Figure 6/6C/._Fiber siMCM5.tif
- Figure 6/6C/.DS_Store
- __MACOSX/Figure 6/6C/._.DS_Store
- Figure 6/6C/Fiber siMCM5+KR.tif
- __MACOSX/Figure 6/6C/._Fiber siMCM5+KR.tif
- Figure 6/6C/Fiber siMCM5+KR+DKM.tif
- __MACOSX/Figure 6/6C/._Fiber siMCM5+KR+DKM.tif
- Figure 6/6C/Fiber siNC.tif
- __MACOSX/Figure 6/6C/._Fiber siNC.tif
- Figure 6/6C/Fiber siMCM5+DKM.tif
- __MACOSX/Figure 6/6C/._Fiber siMCM5+DKM.tif
- Figure 6/6C/Fiber siMCM5+WT.tif
- __MACOSX/Figure 6/6C/._Fiber siMCM5+WT.tif
