# Supplementary material for: MCM5 UFMylation regulates replication origin firing and fork progression
Source: EMBO J. 2025 Sep 12;44(21):6019–50. doi: 10.1038/s44318-025-00562-6 (PMC12583452; doi:10.1038/s44318-025-00562-6)
Supplement: Supplementary file 8 — Source data Fig. 6 [file 44318_2025_562_MOESM8_ESM.zip › Figure 6/6F/Quantified data.xlsx]

## Sheet: Sheet1
Group	shNC	shMCM5	shMCM5+WT	shMCM5+KR	shNC	shMCM5	shMCM5+WT	shMCM5+KR
	IP: MCM3				IP: MCM7
%input	2.37561	0.628168	3.45307	3.3667	1.48534	0.360794	3.05787	1.27963
	2.21099	0.672507	3.92993	3.33021	1.02685	0.715066	2.25669	2.1992
	2.34666	0.64957	2.84118	3.06848	1.37544	0.378879	1.78023	2.55397
