# Supplementary material for: MCM5 UFMylation regulates replication origin firing and fork progression
Source: EMBO J. 2025 Sep 12;44(21):6019–50. doi: 10.1038/s44318-025-00562-6 (PMC12583452; doi:10.1038/s44318-025-00562-6)
Supplement: Supplementary file 8 — Source data Fig. 6 [file 44318_2025_562_MOESM8_ESM.zip › Figure 6/6B/Quantified data.xlsx]

## Sheet: Sheet1
	Inter-origin distances (μM)
Treatment					DKM 2-93
Group	siNC	siMCM5	siMCM5+WT	siMCM5+KR	siMCM5	siMCM5+WT	siMCM5+KR
	54.378	88.353	48.662	85.584	108.156	40.981	104.561
	55.471	102.528	78.645	106.273	89.77	78.735	152.971
	84.095	81.707	57.079	68.964	102.13	100.433	93.984
	65	112.294	99.504	82.167	66.26	70.156	82.608
	44.721	150.841	45.891	83.678	89.77	56.674	94.763
	38.639	93.706	51.788	80.152	98.547	55.088	87.464
	37.483	80.951	31.575	86.087	99.156	87.843	87.824
	82.608	140.801	56.223	95.932	98.933	90.171	56
	47.265	73.712	62.298	150.103	77.831	99.168	69.116
	36.056	143.252	53.451	98.427	82.093	102.195	72.443
	76	43.081	59.203	89.331	94.37	86.783	84.149
	45.177	53.488	62.032	80.156	83.25	123.113	49.041
	72.78	50	75.107	132.344	76.49	102.734	97.021
	54.745	130	122.483	73.45	101.88	98.891	116.039
	61.057	64.119	61.4	105.89	89.64	120.453	98.184
	35.7	125	51.078	92.16	72.15	108.12	69.115
	37.11	69.119	62.65	81.03	105.92	89.13	81.541
	38.24	120	25	124.7	97.33	67.49	60.075
	40.58	74.119	40.497	68.96	68.45	125.82	52.37
	42.57	115	79.404	150.1	88.19	104.29	78.95
	43.55	79.119	69.893	89.27	99.07	83.95	141.26
	44.55	110	110.023	77.58	81.56	97.14	89.43
	45.53	84.119	61.984	99.34	107.44	72.68	103.72
	46.53	105	38.91	115.2	73.82	106.83	59.88
	47.52	89.119	61.131	75.62	95.61	86.37	148.56
	48.51	100	47.127	142.33	85.27	105.61	67.21
	49.5	94.119	71.847	69.8	78.93	93.25	115.34
	50.49	127.06	30.017	131.45	103.75	81.03	83.09
	51.47	67.059	74.243	83.71	91.04	89.45	96.54
	53.45	127.06	78.16	96.88	66.26	78.11	73.82
	57.583	67.059	63.953	102.54	92.78	102.74	129.47
	58.27	127.06	58.523	88.12	87.12	69.35	55.14
	59.312	67.059	81.154	72.39	79.35	95.88	91.28
	60.714	127.06	114.127	148.97	108.16	84.76	77.65
	62.853	67.059	40.05	76.05	75.68	100.52	136.19
	64.067	113.32	41.11	113.84	96.45	76.94	62.49
	65.386	80.8	74.108	94.22	84.13	91.67	107.83
	68.748	132.95	31.575	68.96	102.99	88.02	86.72
	70.38	61.169	56.613	120.56	70.53	107.28	94.15
	72.195	138.74	41.485	79.34	90.21	74.53	71.03
	73.426	55.379	44.272	141.07	98.06	96.39	122.78
	77.253	122.85	37.643	70.12	82.74	70.87	49.04
	79.589	71.269	63.977	109.83	104.37	98.73	98.76
	81.817	117.64	82.462	85.44	77.89	87.29	81.37
	84	76.479	34.409	91.75	93.52	103.45	144.92
	82.13	109.32	49.649	78.66	86.01	80.24	64.75
	74.56	84.799	57.271	135.29	80.67	108.15	112.45
	68.94	135.68	70.214	84.9	106.83	68.76	88.29
	92.18	58.439	68.964	97.63	74.91	94.17	101.67
	80.41	128.57	47.707	68.96	97.14	85.61	69.52
		65.549	54.083	129.1	88.95	101.09	133.84
		141.23	61.717	74.31	71.29	77.48	57.93
		52.889	93.915	117.49	89.77	92.55	105.31
				82.05	98.65	90.18	79.64
				143.88	97.13	66.27	93.22
				71.24		105.12	75.18
				112.37		82.89	127.53
				86.59		99.31	53.86
				104.76		73.42	118.64
				80.19		89.26	85.41
				137.42			98.69
				93.07			101.24
				69.55			102.02
				126.78
				81.9
				98.01
				87.33
				75.14
				132.67
				90.45
				95.32
				68.96
				99.99
