# Supplementary material for: MCM5 UFMylation regulates replication origin firing and fork progression
Source: EMBO J. 2025 Sep 12;44(21):6019–50. doi: 10.1038/s44318-025-00562-6 (PMC12583452; doi:10.1038/s44318-025-00562-6)
Supplement: Supplementary file 8 — Source data Fig. 6 [file 44318_2025_562_MOESM8_ESM.zip › Figure 6/6E/Quantified data.xlsx]

## Sheet: Sheet1
Group	shNC	shMCM5	shMCM5+WT	shMCM5+KR	shNC	shMCM5	shMCM5+WT	shMCM5+KR
	FLAG-GINS3 expressed				FLAG-CDC45 expressed
%input	1.35084	0.397525	0.89535	0.16123	2.50334	0.186493	2.02865	0.378192
	1.79484	0.202939	1.30181	0.211274	2.87559	0.509513	2.97012	0.378192
	0.968522	0.562185	1.65924	0.251249	1.77013	0.589347	3.38821	0.468847
