# Supplementary material for: MCM5 UFMylation regulates replication origin firing and fork progression
Source: EMBO J. 2025 Sep 12;44(21):6019–50. doi: 10.1038/s44318-025-00562-6 (PMC12583452; doi:10.1038/s44318-025-00562-6)
Supplement: Supplementary file 8 — Source data Fig. 6 [file 44318_2025_562_MOESM8_ESM.zip › Figure 6/6D/Quantified data.xlsx]

## Sheet: Sheet1
	Track length of IdU (μM)
Treatment					DKM 2-93
Group	siNC	siMCM5	siMCM5+WT	siMCM5+KR	siMCM5	siMCM5+WT	siMCM5+KR
	5.9	4.8	8.45	8.2	3.45	7.12	9.4
	6.25	8.2	6.25	4.6	3.5	8.16	10.13
	17.05	3.4	9.4	6.3	5.6	4.05	6.73
	6.15	3.3	8.25	3.95	5.2	5.14	4.55
	18.4	7.8	9.5	4.55	4	6.17	5.27
	11.6	8.9	9.65	3.4	3.25	4.39	5.83
	10.15	6.35	9.5	4.35	4.05	4.26	5.57
	6.45	5.5	8.45	6.8	3	4.45	5.03
	9.75	8.6	6.45	6.05	2.55	5.01	5.18
	16.45	6.4	8.8	7.4	3.15	3.68	7.69
	15.95	8.9	7.15	4.95	3.6	5.11	4.93
	11.55	9.55	8.85	6.1	3.4	5.68	4.68
	15.1	7.8	6.05	5.95	5.7	6.13	5.04
	11.3	9.05	9.5	4.25	4.65	6.62	9.17
	12.3	7	8.35	8.6	4.05	5.83	6.1
	15.8	6.75	10.25	9.35	5.3	5.91	6.32
	14.3	4.35	7.35	4.6	3.9	5.57	5.18
	13.2	6.15	9	6.65	7.55	6.14	6.06
	13.15	4.25	4.95	7.6	6.95	6.31	4.17
	8.55	4.4	9	4.25	5.1	6.25	6.36
	6.85	5.2	10.85	2.7	4.65	5.72	5.67
	9	8.35	8.25	7.3	5.45	5.37	7.19
	15.25	2.65	10.7	5.45	6.2	3.51	5.86
	18.4	4.1	9.3	6.25	7.95	7.73	6.38
	8.1	9.05	13.5	7.45	7.8	6.46	5.18
	13.05	5.5	7.15	5.7	9.7	5.05	4.92
	9.9	3	5.75	3.05	7.55	4.35	6.85
	8.2	5.5	9.65	4.35	6.9	4.31	4.78
	10	9	8.75	3.6	6.6	4.56	5.1
	7.85	4.05	8.75	3.35	8.1	3.35	4.37
	6.05	3.7	9.7	4	3	3.14	4.19
	6.95	2.65	6.05	6.35	9.1	4.56	2.59
	8.3	3.95	8.8	5.55	6.9	4.14	3.61
	7.4	4.1	9.1	4.4	4.15	3.58	4.08
	13.05	3.4	7.15	9.35	6.55	5.14	5.11
	11.05	3.6	9.95	6.35	7.85	6.11	5.09
	8.55	4.55	7.4	5.65	6.15	4.53	5.03
	15.8	4.1	5.45	4.65	2.7	5.74	4.89
	7.9	5.85	8.55	5.95	8	5.42	6.02
	12	4.85	13.95	5.75	4.65	4.62	5.17
	9	4.5	18.15	4	5.9	6.01	4.32
	16.85	4.2	7.85	4.45	5.7	5.55	2.83
	9.1	6.4	7.65	5.45	5.35	5.52	3.95
	11.3	4	10.2	5.45	4.65	5.34	3.78
	14.95	3.45	16	4.5	2.75	5.21	6.17
	15.05	2.45	12.75	5.6	5.95	5.63	7.19
	8.5	2.85	10	2.8	4.15	6.03	4.16
	10.4	3.6	10	4.55	5.55	5.17	4.35
	8.2	2.6	11.45	5.1	3.85	5.16	5.27
	12.25	4.7	10.9	5.35	2.85	6.03	6.21
	11.15	4.8	9.65	4.5	4.45	6.61
	13.6	13.1	7.6	6.2	7.55	4.75
	16.55	7.45	7	5.3	2.95	4.87
	12.75	3.75	7.5	7.6	6.3
	10.95	5.4	17.55	7.85	5.5
	14.65	7.3	8.1	4.95	6.7
	12.35	4.1	12.9	6.95	5.25
	8.05	11.1	10.7	8.15	3.25
	15.2	11.5	13.4	5.1	2.45
	10.65	7.55	10.55	4.5	7.05
	12.7	9.05	10.2	3.35	3.8
	6.25	5.05	10.4	3.45	4.9
	10.65	7.65	11.35	6	5.95
	7.85	5.2	9.15	5.55	6.8
	8.25	3.05	10.95	4.7	5
	9.9	9.6	9.7	6.4	3.15
	10.75	3.7	9.6	5.55	4.6
	15.65	8.3	9.2	5.2	3.4
	16.2	2.7	8.55	8.4	4.05
	14.95	4.3	9.9	8.8	3.2
	16.1	4	10	6.45	4.65
	14.25	4.3	7.35	7.85	2.8
	7.3	8.05	7.2	6.8	3.05
	8.65	5.8	5.65	4.75	3.65
	7.75	4.6	11.2	5.05	2.6
	6.5	6.8	7.55	3.1	3.65
	12.7	6.9	7.75	4.3	5
	6.9	5.7	8.85	6.35	4.2
	9.95	4.4	11.1	4.55	5.55
	8.8	3.8	10.2	6.9	5.3
	9.95	2.6	9.5	6.85	5.45
	11.35	4.3	8.95	6.1	4.6
	7.4	9.75	8.35	6.35	3.8
	6.1	4.05	10.35	3.55	3.25
	7	4.95	10.95	2.5	3.9
	13.65	3.85	14.3	2.5	4.35
	7.55	2.65	10.25	4	3.4
	6.95	6.55	14.1	3.65	3.7
	14.05	5.1	14.25	5.85	2.95
	7.65	5.55	12.15	5.5	5.7
	15.4	4.35	6.9	5.45	3.9
	14.4	7.8	6.4	3.85	4.1
	8.95	9.5	5.65	2.95	4.6
	6.25	4.25	2.75	6.25	4.2
	6.55	3.2	8.65	5.15	2.55
	12	5.1	7	7.6	6.25
	10.1	5.3	6	4.85	5.95
	6.85	6	5.35	5.85	6.45
	6.75	3	5.25	5.35	5.05
	12.65	4.35	9.7	10.3	3.75
	11.05	4.25	6.5	4.65	4
	11.75	3.6		5.65	6
	10.3	5		3.85	6.25
	10.45	6		7.05	4.9
	12.8	4.7		5.3	6.05
	12.2	5.85		5.1	6.9
	9.9	2.45		6.1	2.9
	11.5	12.85		2.8	7.25
	12.05	7.1		5.95	3.9
	13.05	7.1		5.3	6.3
	9.45	6.45		5.35	5.55
	10.95	7.4		5.7	5.75
	12.35	6.5		5.45	3.85
	12.55	4.9			6.05
	11.7	7.9			4.55
	10.8	3.9			3.7
		2.55			5.4
		6.25			5.45
		2			4.55
		4.2			7.8
		4.6			4.4
		4.4			6.7
		6.55			5.1
		2.7			8.2
		3.3			4.5
		3.75			5.55
		2.7			6.55
		3.5			5.65
		3.8
		5.45
		3.4
		3.1
		4.35
		3.9
		3.6
		1.8
		5.2
		3.65
		3.7
		4.25
		2.85
		4.75
		7.45
		2.75
		7.15
		4
		2.6
		6.95
		5.2
		4.85
		5.15
		4.35
		1.6
		3.75
		12.8
		8.7
		3.65
		3.05
		3.35
		3.9
		4
		7.7
		3.4
		5.3
		2.45
		3.8
		5.8
		4.4
		5
		4.45
		4
		3.85
		2.45
		6.8
		3.4
		3.6
		6.5
		3.5
		3.75
		6.95
		3.45
		2.95
		2.7
		10.15
		7.95
		9.7
		6.85
		2.6
		2.4
		4.05
		3.85
		5.75
		6.75
		4.95
		9
		5.9
		5.5
		8.9
		3.45
		3.75
		6.2
		7.8
		7.6
		6.8
		6.25
		7.55
		4.05
		7.45
		8.8
		3.85
		2.25
		2.9
		4.5
		4.6
		4.55
		5.3
		5.4
		4.15
		3.95
		3.7
		13.75
		6.2
		7.45
		6.35
			5.6
			19.39
			11.27
			18.97
			10.22
			12.81
			8.26
			13.65
			13.02
			18.62
			17.43
