# Supplementary material for: MCM5 UFMylation regulates replication origin firing and fork progression
Source: EMBO J. 2025 Sep 12;44(21):6019–50. doi: 10.1038/s44318-025-00562-6 (PMC12583452; doi:10.1038/s44318-025-00562-6)
Supplement: Supplementary file 9 — Source data Fig. 7 [file 44318_2025_562_MOESM9_ESM.zip]

Archive with 20 entries (15 files):
- Figure 7/
- __MACOSX/._Figure 7
- Figure 7/.DS_Store
- __MACOSX/Figure 7/._.DS_Store
- Figure 7/7D/
- __MACOSX/Figure 7/._7D
- Figure 7/7C/
- __MACOSX/Figure 7/._7C
- Figure 7/7B/
- __MACOSX/Figure 7/._7B
- Figure 7/7A/
- __MACOSX/Figure 7/._7A
- Figure 7/7D/Quantified data.xlsx
- __MACOSX/Figure 7/7D/._Quantified data.xlsx
- Figure 7/7C/Quantified data.xlsx
- __MACOSX/Figure 7/7C/._Quantified data.xlsx
- Figure 7/7B/Quantified data.xlsx
- __MACOSX/Figure 7/7B/._Quantified data.xlsx
- Figure 7/7A/Quantified data.xlsx
- __MACOSX/Figure 7/7A/._Quantified data.xlsx
