# Supplementary material for: MCM5 UFMylation regulates replication origin firing and fork progression
Source: EMBO J. 2025 Sep 12;44(21):6019–50. doi: 10.1038/s44318-025-00562-6 (PMC12583452; doi:10.1038/s44318-025-00562-6)
Supplement: Supplementary file 9 — Source data Fig. 7 [file 44318_2025_562_MOESM9_ESM.zip › Figure 7/7D/Quantified data.xlsx]

## Sheet: Sheet1
Number of chromosomal abnomalities per cell
siNC	siMCM5	siMCM5+WT	siMCM5+KR
1	3	2	6
2	3	1	4
2	5	2	2
2	6	1	6
2	3	1	2
1	4	4	4
1	4	4	6
1	6	1	2
1	7	2	5
1	3	3	4
2	5	3	3
3	5	2	4
1	6	2	5
2	5	2	5
2	3	3	3
2	7	1	1
2	2	1	5
1	3	1	3
1	2	1	1
2	3	2	3
3	4	1	5
3	2	3	6
2	3	2	3
1	4		3
2	4		3
2	2		3
2	6		3
1	4		1
2	3		3
2	2		4
1	2		3
2	4		2
1	4
	3
	2
