# Supplementary material for: MCM5 UFMylation regulates replication origin firing and fork progression
Source: EMBO J. 2025 Sep 12;44(21):6019–50. doi: 10.1038/s44318-025-00562-6 (PMC12583452; doi:10.1038/s44318-025-00562-6)
Supplement: Supplementary file 9 — Source data Fig. 7 [file 44318_2025_562_MOESM9_ESM.zip › Figure 7/7C/Quantified data.xlsx]

## Sheet: Sheet1
Loci	Treatment	Group name	Aberrant anaphase (%)
GAPDH		siNC	0.236	0.312	0.228
		siMCM5	0.243	0.204	0.128
		siMCM5+F-MCM5	0.354	0.217	0.133
		siMCM5+F-MCM5 (K583R)	0.273	0.194	0.202
FRA16D		siNC	0.514	0.464	0.688
		siMCM5	1.056	1.082	1.433
		siMCM5+F-MCM5	0.657	0.534	0.748
		siMCM5+F-MCM5 (K583R)	1.264	1.017	1.683
FRA16D	APH	siNC	2.514	2.464	3.688
		siMCM5	8.056	7.082	9.433
		siMCM5+F-MCM5	2.657	2.534	3.748
		siMCM5+F-MCM5 (K583R)	6.264	7.017	7.683
