# Supplementary material for: MCM5 UFMylation regulates replication origin firing and fork progression
Source: EMBO J. 2025 Sep 12;44(21):6019–50. doi: 10.1038/s44318-025-00562-6 (PMC12583452; doi:10.1038/s44318-025-00562-6)
Supplement: Supplementary file 9 — Source data Fig. 7 [file 44318_2025_562_MOESM9_ESM.zip › Figure 7/7B/Quantified data.xlsx]

## Sheet: Sheet1
Aberrant anaphase (%)
siNC	siMCM5	siMCM5+WT	siMCM5+KR
7	26	12	22
8	23	15	24
6	30	9.5	27
