# Supplementary material for: MCM5 UFMylation regulates replication origin firing and fork progression
Source: EMBO J. 2025 Sep 12;44(21):6019–50. doi: 10.1038/s44318-025-00562-6 (PMC12583452; doi:10.1038/s44318-025-00562-6)
Supplement: Supplementary file 9 — Source data Fig. 7 [file 44318_2025_562_MOESM9_ESM.zip › Figure 7/7A/Quantified data.xlsx]

## Sheet: Sheet1
	Aberrant anaphase (%)
	siNC	siUFL1	siUFL1+HA-UFL1
Replicate 1	9.8	25	10
Replicate 2	6	23	11
Replicate 3	11	19	9.5
